# Supplementary material for: Regulatory Effects of Senescent Mesenchymal Stem Cells: Endotheliocyte Reaction
Source: Cells. 2024 Aug 13;13(16):1345. doi: 10.3390/cells13161345 (PMC11352319; doi:10.3390/cells13161345)
Supplement: Supplementary file 1 [file cells-13-01345-s001.zip]

Archive with 1 entries (1 files):
- cells-3123060-supplementary.pdf
